# Supplementary material for: Discovery of a Novel hsp65 Genotype within Mycobacterium massiliense Associated with the Rough Colony Morphology
Source: PLoS One. 2012 Jun 5;7(6):e38420. doi: 10.1371/journal.pone.0038420 (PMC3367924; doi:10.1371/journal.pone.0038420)
Supplement: Table S1 — The rpoB and hsp65 genotypes, Hinf I PRA patterns and colony morphology of 65 M. massiliense clinical isolates. (XLSX) [file pone.0038420.s002.xlsx]

## Sheet: Sheet1
	Strains	rpoB	hsp65	HinfI cut	Morphology
	Asan 1	R-IV (JQ081974)	Type II (JQ082039)	280, 86, 278	Rough
	Asan 2	R-III (JQ081975)	Type I (JQ082040)	366, 278	Rough
	Asan 4	R-IV (JQ081976)	Type II (JQ082041)	280, 86, 278	Rough
	Asan 5	R-IV (JQ081977)	Type II (JQ082042)	280, 86, 278	Rough
	Asan 6	R-IV (JQ081978)	Type II (JQ082043)	280, 86, 278	Rough
	Asan 7	R-II (JQ081979)	Type I (JQ082044)	366, 278	Smooth
	Asan 8	R-II (JQ081980)	Type I (JQ082045)	366, 278	Smooth
	Asan 13	R-IV (JQ081981)	Type II (JQ082046)	280, 86, 278	Rough
	Asan 14	R-I (JQ081982)	Type I (JQ082047)	366, 278	Smooth		Asan 14	R-I (JQ081982)	Type I (JQ082047)	366, 278	Smooth
	Asan 15	R-I (JQ081983)	Type I (JQ082048)	366, 278	Smooth		Asan 15	R-I (JQ081983)	Type I (JQ082048)	366, 278	Smooth
	Asan 16	R-I (JQ081984)	Type I (JQ082049)	366, 278	Rough		Asan 16	R-I (JQ081984)	Type I (JQ082049)	366, 278	Rough
	Asan 17	R-I (JQ081985)	Type I (JQ082050)	366, 278	Smooth		Asan 17	R-I (JQ081985)	Type I (JQ082050)	366, 278	Smooth
	Asan 18	R-I (JQ081986)	Type I (JQ082051)	366, 278	Smooth		Asan 18	R-I (JQ081986)	Type I (JQ082051)	366, 278	Smooth
	Asan 19	R-IV (JQ081987)	Type II (JQ082052)	280, 86, 278	Rough
	Asan 20	R-IV (JQ081988)	Type II (JQ082053)	280, 86, 278	Rough
	Asan 22	R-I (JQ081989)	Type I (JQ082054)	366, 278	Rough		Asan 22	R-I (JQ081989)	Type I (JQ082054)	366, 278	Rough
	Asan 23	R-II (JQ081990)	Type I (JQ082055)	366, 278	Rough
	Asan 27	R-I (JQ081991)	Type I (JQ082056)	366, 278	Smooth		Asan 27	R-I (JQ081991)	Type I (JQ082056)	366, 278	Smooth
	Asan 29	R-II (JQ081992)	Type I (JQ082057)	366, 278	Smooth
	Asan 30	R-I (JQ081993)	Type I (JQ082058)	366, 278	Smooth		Asan 30	R-I (JQ081993)	Type I (JQ082058)	366, 278	Smooth
	Asan 31	R-IV (JQ081994)	Type II (JQ082059)	280, 86, 278	Rough
	Asan 32	R-II (JQ081995)	Type I (JQ082060)	366, 278	Smooth
	Asan 34	R-I (JQ081996)	Type I (JQ082061)	366, 278	Rough		Asan 34	R-I (JQ081996)	Type I (JQ082061)	366, 278	Rough
	Asan 35	R-I (JQ081997)	Type I (JQ082062)	366, 278	Smooth		Asan 35	R-I (JQ081997)	Type I (JQ082062)	366, 278	Smooth
	Asan 38	R-IV (JQ081998)	Type II (JQ082063)	280, 86, 278	Rough
	Asan 39	R-IV (JQ081999)	Type II (JQ082064)	280, 86, 278	Rough
	Asan 40	R-I (JQ082000)	Type I (JQ082065)	366, 278	Rough		Asan 40	R-I (JQ082000)	Type I (JQ082065)	366, 278	Rough
	Asan 41	R-IV (JQ082001)	Type II (JQ082066)	280, 86, 278	Rough
	50375	R-III (JQ082002)	Type I (JQ082067)	366, 278	Smooth
	50594	R-IV (JQ082003)	Type II (JQ082068)	280, 86, 278	Rough
	51048	R-IV (JQ082004)	Type II (JQ082069)	280, 86, 278	Rough
	51302	R-II (JQ082005)	Type I (JQ082070)	366, 278	Rough
	51843	R-II (JQ082006)	Type I (JQ082071)	366, 278	Smooth
	52008	R-IV (JQ082007)	Type II (JQ082072)	280, 86, 278	Rough
	52188	R-IV (JQ082008)	Type II (JQ082073)	280, 86, 278	Rough
	52265	R-IV (JQ082009)	Type II (JQ082074)	280, 86, 278	Rough
	52352	R-I (JQ082010)	Type I (JQ082075)	366, 278	Smooth		52352	R-I (JQ082010)	Type I (JQ082075)	366, 278	Smooth
	52444	R-I (JQ082011)	Type I (JQ082076)	366, 278	Smooth		52444	R-I (JQ082011)	Type I (JQ082076)	366, 278	Smooth
	52693	R-IV (JQ082012)	Type II (JQ082077)	280, 86, 278	Rough
	52748	R-III (JQ082013)	Type I (JQ082078)	366, 278	Smooth
	52966	R-I (JQ082014)	Type I (JQ082079)	366, 278	Rough		52966	R-I (JQ082014)	Type I (JQ082079)	366, 278	Rough
	53112	R-I (JQ082015)	Type I (JQ082080)	366, 278	Smooth		53112	R-I (JQ082015)	Type I (JQ082080)	366, 278	Smooth
	53317	R-I (JQ082016)	Type I (JQ082081)	366, 278	Rough		53317	R-I (JQ082016)	Type I (JQ082081)	366, 278	Rough
	53334	R-I (JQ082017)	Type I (JQ082082)	366, 278	Smooth		53334	R-I (JQ082017)	Type I (JQ082082)	366, 278	Smooth
	53996	R-III (JQ082018)	Type I (JQ082083)	366, 278	Smooth
	53410	R-I (JQ082019)	Type II (JQ082084)	280, 86, 278	Rough		53424	R-I (JQ082021)	Type I (JQ082086)	366, 278	Smooth
	53412	R-IV (JQ082020)	Type II (JQ082085)	280, 86, 278	Rough
	53424	R-I (JQ082021)	Type I (JQ082086)	366, 278	Smooth		54085	R-I (JQ082026)	Type I (JQ082091)	366, 278	Smooth
	53521	R-IV (JQ082022)	Type II (JQ082087)	280, 86, 278	Rough
	53618	R-I (JQ082023)	Type II (JQ082088)	280, 86, 278	Rough		54158	R-I (JQ082028)	Type I (JQ082093)	366, 278	Rough
	53911	R-IV (JQ082024)	Type II (JQ082089)	280, 86, 278	Rough
	54004	R-IV (JQ082025)	Type II (JQ082090)	280, 86, 278	Rough
	54085	R-I (JQ082026)	Type I (JQ082091)	366, 278	Smooth		54341	R-I (JQ082030)	Type I (JQ082095)	366, 278	Smooth
	54156	R-IV (JQ082027)	Type II (JQ082092)	280, 86, 278	Rough
	54158	R-I (JQ082028)	Type I (JQ082093)	366, 278	Rough		54342	R-I (JQ082031)	Type I (JQ082096)	366, 278	Rough
	54335	R-IV (JQ082029)	Type II (JQ082094)	280, 86, 278	Rough
	54341	R-I (JQ082030)	Type I (JQ082095)	366, 278	Smooth		54436	R-I (JQ082033)	Type I (JQ082098)	366, 278	Smooth
	54342	R-I (JQ082031)	Type I (JQ082096)	366, 278	Rough		53410	R-I (JQ082019)	Type II (JQ082084)	280, 86, 278	Rough
	54430	R-IV (JQ082032)	Type II (JQ082097)	280, 86, 278	Rough
	54436	R-I (JQ082033)	Type I (JQ082098)	366, 278	Smooth		53618	R-I (JQ082023)	Type II (JQ082088)	280, 86, 278	Rough
	54443	R-IV (JQ082034)	Type II (JQ082099)	280, 86, 278	Rough
	54537	R-IV (JQ082035)	Type II (JQ082100)	280, 86, 278	Rough
	54790	R-II (JQ082036)	Type I (JQ082101)	366, 278	Rough
	54802	R-IV (JQ082037)	Type II (JQ082102)	280, 86, 278	Rough
	54887	R-IV (JQ082038)	Type II (JQ082103)	280, 86, 278	Rough

## Sheet: Sheet2
No.	Strains	rpoB Type	hsp65 Type	HinfI cut	Morphology
1	Asan 14	R-I (JQ081982)	Type I (JQ082047)	366, 278	Smooth
2	Asan 15	R-I (JQ081983)	Type I (JQ082048)	366, 278	Smooth
3	Asan 17	R-I (JQ081985)	Type I (JQ082050)	366, 278	Smooth
4	Asan 18	R-I (JQ081986)	Type I (JQ082051)	366, 278	Smooth
5	Asan 27	R-I (JQ081991)	Type I (JQ082056)	366, 278	Smooth
6	Asan 30	R-I (JQ081993)	Type I (JQ082058)	366, 278	Smooth
7	Asan 35	R-I (JQ081997)	Type I (JQ082062)	366, 278	Smooth
8	52352	R-I (JQ082010)	Type I (JQ082075)	366, 278	Smooth
9	52444	R-I (JQ082011)	Type I (JQ082076)	366, 278	Smooth
10	53112	R-I (JQ082015)	Type I (JQ082080)	366, 278	Smooth
11	53334	R-I (JQ082017)	Type I (JQ082082)	366, 278	Smooth
12	53424	R-I (JQ082021)	Type I (JQ082086)	366, 278	Smooth
13	54085	R-I (JQ082026)	Type I (JQ082091)	366, 278	Smooth
14	54341	R-I (JQ082030)	Type I (JQ082095)	366, 278	Smooth
15	54436	R-I (JQ082033)	Type I (JQ082098)	366, 278	Smooth
16	Asan 16	R-I (JQ081984)	Type I (JQ082049)	366, 278	Rough
17	Asan 22	R-I (JQ081989)	Type I (JQ082054)	366, 278	Rough
18	Asan 34	R-I (JQ081996)	Type I (JQ082061)	366, 278	Rough
19	Asan 40	R-I (JQ082000)	Type I (JQ082065)	366, 278	Rough
20	52966	R-I (JQ082014)	Type I (JQ082079)	366, 278	Rough
21	53317	R-I (JQ082016)	Type I (JQ082081)	366, 278	Rough
22	54158	R-I (JQ082028)	Type I (JQ082093)	366, 278	Rough
23	54342	R-I (JQ082031)	Type I (JQ082096)	366, 278	Rough
24	53410	R-I (JQ082019)	Type II (JQ082084)	280, 86, 278	Rough
25	53618	R-I (JQ082023)	Type II (JQ082088)	280, 86, 278	Rough
26	Asan 7	R-II (JQ081979)	Type I (JQ082044)	366, 278	Smooth
27	Asan 8	R-II (JQ081980)	Type I (JQ082045)	366, 278	Smooth
28	Asan 29	R-II (JQ081992)	Type I (JQ082057)	366, 278	Smooth
29	Asan 32	R-II (JQ081995)	Type I (JQ082060)	366, 278	Smooth
30	51843	R-II (JQ082006)	Type I (JQ082071)	366, 278	Smooth
31	Asan 23	R-II (JQ081990)	Type I (JQ082055)	366, 278	Rough
32	51302	R-II (JQ082005)	Type I (JQ082070)	366, 278	Rough
33	54790	R-II (JQ082036)	Type I (JQ082101)	366, 278	Rough
34	50375	R-III (JQ082002)	Type I (JQ082067)	366, 278	Smooth
35	52748	R-III (JQ082013)	Type I (JQ082078)	366, 278	Smooth
36	53996	R-III (JQ082018)	Type I (JQ082083)	366, 278	Smooth
37	Asan 2	R-III (JQ081975)	Type I (JQ082040)	366, 278	Rough
38	Asan 1	R-IV (JQ081974)	Type II (JQ082039)	280, 86, 278	Rough
39	Asan 4	R-IV (JQ081976)	Type II (JQ082041)	280, 86, 278	Rough
40	Asan 5	R-IV (JQ081977)	Type II (JQ082042)	280, 86, 278	Rough
41	Asan 6	R-IV (JQ081978)	Type II (JQ082043)	280, 86, 278	Rough
42	Asan 13	R-IV (JQ081981)	Type II (JQ082046)	280, 86, 278	Rough
43	Asan 19	R-IV (JQ081987)	Type II (JQ082052)	280, 86, 278	Rough
44	Asan 20	R-IV (JQ081988)	Type II (JQ082053)	280, 86, 278	Rough
45	Asan 31	R-IV (JQ081994)	Type II (JQ082059)	280, 86, 278	Rough
46	Asan 38	R-IV (JQ081998)	Type II (JQ082063)	280, 86, 278	Rough
47	Asan 39	R-IV (JQ081999)	Type II (JQ082064)	280, 86, 278	Rough
48	Asan 41	R-IV (JQ082001)	Type II (JQ082066)	280, 86, 278	Rough
49	50594	R-IV (JQ082003)	Type II (JQ082068)	280, 86, 278	Rough
50	51048	R-IV (JQ082004)	Type II (JQ082069)	280, 86, 278	Rough
51	52008	R-IV (JQ082007)	Type II (JQ082072)	280, 86, 278	Rough
52	52188	R-IV (JQ082008)	Type II (JQ082073)	280, 86, 278	Rough
53	52265	R-IV (JQ082009)	Type II (JQ082074)	280, 86, 278	Rough
54	52693	R-IV (JQ082012)	Type II (JQ082077)	280, 86, 278	Rough
55	53412	R-IV (JQ082020)	Type II (JQ082085)	280, 86, 278	Rough
56	53521	R-IV (JQ082022)	Type II (JQ082087)	280, 86, 278	Rough
57	53911	R-IV (JQ082024)	Type II (JQ082089)	280, 86, 278	Rough
58	54004	R-IV (JQ082025)	Type II (JQ082090)	280, 86, 278	Rough
59	54156	R-IV (JQ082027)	Type II (JQ082092)	280, 86, 278	Rough
60	54335	R-IV (JQ082029)	Type II (JQ082094)	280, 86, 278	Rough
61	54430	R-IV (JQ082032)	Type II (JQ082097)	280, 86, 278	Rough
62	54443	R-IV (JQ082034)	Type II (JQ082099)	280, 86, 278	Rough
63	54537	R-IV (JQ082035)	Type II (JQ082100)	280, 86, 278	Rough
64	54802	R-IV (JQ082037)	Type II (JQ082102)	280, 86, 278	Rough
65	54887	R-IV (JQ082038)	Type II (JQ082103)	280, 86, 278	Rough
